# Supplementary material for: Avian Species Richness in Relation to Intensive Forest Management Practices in Early Seral Tree Plantations
Source: PLoS One. 2012 Aug 15;7(8):e43290. doi: 10.1371/journal.pone.0043290 (PMC3419709; doi:10.1371/journal.pone.0043290)
Supplement: Table S2 — Median species-specific estimates and 95% credibility intervals for occupancy and detection and parameter estimates and 95% credibility intervals for elevation and vegetation covariates on intensively managed forest stands, Oregon Coast Range, USA, 2008–2009. We included the total number of observations for each species and if species were classified as leaf-gleaners. (XLS) [file pone.0043290.s003.xls]

## Sheet: Appendix 3
Median species-specific estimates and 95% credibility intervals for occupancy and detection and mean parameter estimates and 95% credibility intervals for elevation and vegetation covariates on intensively managed forest stands, Oregon Coast Range, USA, 2008-2009. We included the total number of observations for each species and whether species were classified as leaf-gleaners.
						OCCUPANCY				DETECTION				Occupancy - intercept (α0)				Occupancy - elevation (m) (α1)				Occupancy - conifer (α2)				Occupancy - broadleaf (α3)				Occupancy - deciduous broadleaf (α4)				Occupancy - hardwood (α5)				Detection - intercept (β0)				Detection- conifer (β1)				Detection - broadleaf (β2)
Species	CODE	Scientific name	Leaf-gleaner	Detections		Median	95% credibility interval			Median	95% credibility interval			Mean	95% credibility interval			Mean	95% credibility interval			Mean	95% credibility interval			Mean	95% credibility interval			Mean	95% credibility interval			Mean	95% credibility interval			Mean	95% credibility interval			Mean	95% credibility interval			Mean	95% credibility interval
American goldfinch	AMGO	Spinus tristis	No	136		0.972589	0.841306	0.987201		0.373507	0.31116	0.397959		3.67932	1.66797	6.4231		-0.713042	-1.33705	-0.2216		0.495066	-0.503082	1.77303		0.0437005	-0.5915	1.0881		-0.254456	-0.984757	0.601605		0.30878	-0.1753	1.08218		-0.513016	-0.794702	-0.188175		-0.138639	-0.264012	0.005911		-0.0918478	-0.2288	0.0377865
American robin	AMRO	Turdus migratorius	No	28		0.915444	0.512542	0.965941		0.109389	0.0596322	0.132734		2.47034	0.0501788	5.32357		-0.456485	-1.235	0.175115		1.59627	-0.0381005	3.16507		-0.151646	-1.42005	1.3003		0.398939	-0.660007	1.6382		0.432872	-0.138068	1.16912		-2.09528	-2.75807	-1.43897		-0.202174	-0.428438	0.0210428		-0.144802	-0.366632	0.049763
Anna’s hummingbird	ANHU	Calypte anna	No	8		0.695551	0.0525169	0.905188		0.0289727	0.0107395	0.0427069		0.929194	-2.89268	5.21633		-0.709736	-1.82203	0.288042		0.475429	-1.3371	2.32317		0.804891	-0.36724	2.73228		-0.110849	-1.25505	1.17105		0.352104	-0.53375	1.42512		-3.46939	-4.52302	-2.24675		-0.124164	-0.414245	0.15342		-0.0174466	-0.223105	0.19886
Brown-headed cowbird	BHCO	Molothrus ater	No	4		0.795922	0.0908686	0.938327		0.0168072	0.00490772	0.025087		1.46414	-2.30308	5.63705		-0.253962	-1.35017	0.71741		0.96158	-1.00117	3.22305		-0.278655	-2.35803	1.82458		0.247985	-0.807407	1.61102		0.436948	-0.529605	1.5731		-4.05638	-5.31203	-2.68098		-0.0886315	-0.381122	0.188903		-0.15034	-0.433988	0.0906312
Brown creeper	BRCR	Certhia americana	No	4		0.891437	0.120312	0.973221		0.0136402	0.00427335	0.0203224		2.19675	-1.98948	6.76837		-0.0131911	-0.849625	0.873638		0.873481	-0.398305	2.61005		0.685387	-1.11003	3.0641		0.18497	-0.943222	1.49707		0.291318	-0.7339	1.42025		-4.26315	-5.45108	-2.87297		0.0223413	-0.240115	0.276753		-0.124914	-0.400845	0.105805
Band-tailed pigeon	BTPI	Patagioenas fasciata	No	8		0.894022	0.376444	0.964041		0.0301634	0.0123335	0.0414077		2.32473	-0.50467	6.34912		0.282805	-0.6108	1.17702		0.863404	-0.59813	2.4111		0.24025	-1.22507	2.06605		-0.3066	-1.6001	0.992685		0.466864	-0.526242	1.58803		-3.45817	-4.38302	-2.42492		-0.0735137	-0.342705	0.172107		-0.104785	-0.344608	0.12077
California quail	CAQU	Callipepla californica	No	3		0.902472	0.106023	0.976432		0.0102975	0.00292261	0.0150087		2.2317	-2.13203	6.75718		0.0871206	-0.85279	1.14525		-0.076849	-1.95907	1.70303		0.556743	-1.12633	2.60023		-0.0731697	-1.39905	1.32925		0.199488	-0.890153	1.241		-4.5667	-5.83235	-3.20492		-0.174943	-0.4928	0.114415		-0.0846044	-0.336637	0.145703
Cedar waxwing	CEDW	Bombycilla cedrorum	No	33		0.963806	0.680372	0.98817		0.0969135	0.0606539	0.112946		3.44586	0.75548	6.95922		0.53671	-0.613698	1.6371		0.394142	-0.46622	1.51303		0.431046	-0.991518	2.25212		-0.279063	-1.20605	0.821535		0.288269	-0.273025	0.937148		-2.23249	-2.74	-1.696		-0.105454	-0.2762	0.0596135		-0.164152	-0.371015	0.0240925
Chipping sparrow	CHSP	Spizella passerina	No	4		0.880587	0.128406	0.968939		0.0148763	0.00463684	0.0220585		2.0364	-1.91512	6.42438		-0.337366	-1.50205	0.729363		0.683476	-0.835237	2.31718		0.0948399	-2.00305	2.47832		-0.120142	-1.331	1.143		0.0609343	-1.13805	1.12005		-4.17628	-5.36907	-2.81288		-0.090043	-0.3782	0.178605		-0.138329	-0.40584	0.101417
Common raven	CORA	Corvus corax	No	6		0.778078	0.141116	0.939701		0.0252095	0.0089683	0.0367916		1.47588	-1.80605	5.70215		0.0887926	-0.66437	0.95655		0.583348	-0.863555	2.12907		0.940512	-1.0731	3.46325		-0.547746	-2.01222	0.793998		0.430084	-0.309198	1.41217		-3.63816	-4.70505	-2.42795		-0.0685648	-0.346013	0.187707		-0.104756	-0.350135	0.127653
Downy woodpecker	DOWO	Picoides pubescens	No	4		0.620989	0.020816	0.88534		0.0157972	0.00404952	0.0258375		0.511264	-3.851	5.20435		0.306197	-0.717607	1.4502		0.819701	-0.2311	2.36817		0.982153	-0.281112	2.99215		-0.308968	-1.71808	0.960507		0.271635	-0.752775	1.46905		-4.08131	-5.5051	-2.41295		-0.0222292	-0.282413	0.227208		0.0422476	-0.181205	0.289208
European starling	EUST	Sturnus vulgaris	No	4		0.71215	0.0333396	0.932485		0.0175327	0.00514191	0.0280722		0.999987	-3.3671	6.03403		-0.626658	-1.70507	0.316003		0.619116	-0.817562	2.50905		0.462926	-1.34013	2.6791		-0.0497624	-1.2132	1.2431		0.380254	-0.520177	1.57412		-3.97698	-5.26518	-2.4068		-0.0780242	-0.362708	0.189218		-0.104028	-0.365708	0.13293
Evening grosbeak	EVGR	Coccothraustes vespertinus	No	17		0.870794	0.162867	0.969624		0.0586074	0.0288555	0.0870856		2.04875	-1.63705	6.58328		0.176466	-0.595973	0.977085		0.144807	-0.99391	1.64512		-0.382438	-2.1112	1.716		0.123309	-0.675907	1.29215		0.0846254	-0.983025	1.07612		-2.65074	-3.51618	-1.11595		0.0464977	-0.189108	0.363227		-0.182663	-0.4745	0.0587273
Hairy woodpecker	HAWO	Picoides villosus	No	11		0.822518	0.220436	0.938428		0.0424318	0.0172033	0.058704		1.69091	-1.26313	5.2865		0.462225	-0.416175	1.57		1.26963	-0.508815	3.24118		-0.171852	-1.82305	1.7234		0.180427	-0.901053	1.52523		0.132962	-0.884615	1.24507		-3.10153	-4.0453	-2.04097		-0.00737268	-0.265342	0.2588		-0.0541839	-0.286618	0.185125
Hermit thrush	HETH	Catharus guttatus	No	3		0.788432	0.119279	0.93811		0.0145072	0.00364027	0.0225602		1.46438	-1.99927	5.65147		-0.170566	-1.36302	0.999417		0.845892	-0.922142	2.755		-0.114428	-2.32903	2.0551		-0.286929	-1.589	1.01307		0.408421	-0.649842	1.59302		-4.21673	-5.61205	-2.79097		-0.0760588	-0.369905	0.21161		-0.12785	-0.405002	0.11203
House wren	HOWR	Troglodytes aedon	No	88		0.472802	0.30886	0.587296		0.462433	0.24266	0.525846		0.189032	-0.805453	3.41078		-0.160491	-0.420538	0.0614915		-0.323086	-0.698647	0.523035		-0.0849039	-0.712562	1.87625		-0.074114	-0.43573	0.325022		-0.0460783	-0.38751	0.488258		-0.208036	-1.13815	0.52571		-0.156143	-0.462203	0.0813063		-0.0544372	-0.3638	0.233822
Lazuli bunting	LAZB	Passerina amoena	No	4		0.892545	0.0972114	0.971853		0.0134598	0.00432041	0.0199769		2.10721	-2.2286	6.72328		0.175777	-0.673283	1.06935		0.591993	-1.46103	2.7204		0.140525	-1.93928	2.51207		0.298761	-0.758702	1.586		0.165552	-0.790292	1.19402		-4.26572	-5.44008	-2.8858		-0.122689	-0.428245	0.157532		-0.125755	-0.401427	0.117403
Mourning dove	MODO	Zenaida macroura	No	13		0.915599	0.261449	0.974686		0.0435841	0.0197046	0.0582498		2.47287	-1.03845	6.59507		-0.0108972	-1.138	0.9804		1.35322	-0.08736	3.18608		0.469994	-0.425212	1.9981		0.211517	-0.9069	1.57305		0.370699	-0.20792	1.17908		-3.0657	-3.907	-2.09572		-0.0398568	-0.273305	0.179515		-0.132938	-0.362152	0.0716518
Mountain quail	MOUQ	Oreortyx pictus	No	1		0.78457	0.033256	0.949669		0.00665308	0.00116226	0.0115523		1.33626	-3.3697	6.05805		0.304936	-0.794018	1.54202		0.368124	-1.60007	2.21802		0.210756	-2.04228	2.62807		-0.225337	-1.55513	1.0301		0.203911	-0.76223	1.3712		-4.9981	-6.75622	-3.00367		-0.117756	-0.4368	0.18155		-0.11068	-0.374103	0.132733
Oregon junco	ORJU	Junco hyemalis oregonus	No	40		0.822006	0.316189	0.946584		0.129769	0.0746715	0.169947		1.83891	-0.77134	6.00005		0.485453	-0.00142555	1.1732		0.142923	-0.577505	1.26218		0.37695	-0.566118	2.11515		-0.345295	-1.21705	0.4907		0.282366	-0.340973	1.05408		-1.84632	-2.51705	-0.924257		-0.206591	-0.404005	-0.00651512		-0.00961285	-0.174508	0.162365
Olive-sided flycatcher	OSFL	Contopus cooperi	No	46		0.489535	0.207177	0.713665		0.278031	0.140505	0.362657		0.310846	-1.34203	3.80305		0.319633	0.050409	0.702407		0.438261	-0.224722	1.76103		0.304613	-0.35433	1.58005		-0.207538	-0.83379	0.508268		0.296319	-0.0376095	0.898508		-0.926473	-1.8111	0.0747625		-0.225714	-0.44501	0.0183553		-0.134297	-0.336012	0.067094
Pine siskin	PISI	Spinus pinus	No	21		0.972307	0.634325	0.991442		0.0570546	0.0337954	0.0685614		3.67604	0.550815	7.21545		0.140276	-0.790292	1.17305		0.165509	-1.50205	2.02605		0.369924	-0.930238	2.2961		0.0726559	-0.719605	1.19205		0.119185	-0.744668	1.03505		-2.79595	-3.35305	-2.19698		-0.111089	-0.337505	0.121637		-0.0503658	-0.238522	0.142113
Pileated woodpecker	PIWO	Dryocopus pileatus	No	2		0.740006	0.0511118	0.925117		0.0112508	0.00233554	0.0182576		1.1191	-2.92128	5.6347		-0.22185	-1.36108	0.81442		1.27332	-0.817542	3.43105		-0.0270907	-2.19632	2.14268		-0.0838301	-1.408	1.31218		0.341	-0.643423	1.49703		-4.49629	-6.05717	-3.00085		-0.0841561	-0.39391	0.206407		-0.132139	-0.423135	0.1083
Pacific-slope flycatcher	PSFL	Empidonax difficilis	No	19		0.610913	0.0882634	0.853897		0.0628554	0.0270131	0.087484		0.692235	-2.33502	4.87737		0.371834	-0.62712	1.45307		0.85878	0.00638255	2.2281		1.38445	-0.212122	3.57702		0.204142	-0.846515	1.37732		0.297094	-0.580327	1.43178		-2.6624	-3.58405	-1.53295		0.175534	-0.0271517	0.37132		-0.128368	-0.354625	0.0617475
Purple finch	PUFI	Carpodacus purpureus	No	34		0.839161	0.414466	0.925532		0.154857	0.0870598	0.187704		1.75782	-0.345533	4.46903		0.427754	-0.0497245	0.961923		1.43195	0.416573	2.77335		-1.15506	-2.44017	0.00929478		-0.163174	-0.743152	0.416822		0.478685	-0.087126	1.34108		-1.69299	-2.35007	-0.962477		-0.119257	-0.319808	0.070132		-0.113818	-0.364835	0.116602
Purple martin	PUMA	Progne subis	No	14		0.834104	0.130361	0.961874		0.0440239	0.0194155	0.0608251		1.83206	-1.89777	6.7331		0.36078	-0.560482	1.38203		-0.327295	-2.36842	1.85308		0.00219514	-1.387	1.93722		-0.25716	-1.44932	0.965002		-0.0973517	-1.239	0.979265		-3.03014	-3.92207	-1.8737		-0.193866	-0.521938	0.124717		-0.126715	-0.374022	0.0962093
Red crossbill	RECR	Loxia curvirostra	No	10		0.413589	0.0559194	0.683191		0.0558561	0.0204107	0.0781322		-0.159741	-2.8263	3.42635		0.717247	-0.142705	1.8311		1.4565	0.268703	3.16605		0.427626	-0.93141	2.36065		-0.439714	-1.681	0.670415		0.198526	-0.663755	1.19732		-2.82003	-3.87107	-1.7128		-0.0308383	-0.278402	0.1962		-0.0637661	-0.285407	0.162007
Red-shafted flicker	RSFL	Colaptes auratus cafer	No	14		0.928575	0.417561	0.977423		0.0428194	0.0215399	0.0553049		2.70574	-0.332792	6.86035		0.0842549	-0.690825	0.989335		0.728329	-1.12217	2.22915		0.696308	-0.60136	2.5552		-0.405869	-1.58205	0.793955		0.0191099	-1.12413	1.07305		-3.09041	-3.81608	-2.24895		-0.146172	-0.4075	0.0880815		-0.0526209	-0.261205	0.146102
Rufous hummingbird	RUHU	Selasphorus rufus	No	33		0.940755	0.567387	0.980927		0.101015	0.0627922	0.121853		2.95998	0.2712	6.6423		0.291978	-0.468533	1.08807		0.379215	-1.06208	1.93613		0.612953	-0.843768	2.66337		0.130263	-0.701708	1.15305		0.317126	-0.735137	1.3682		-2.16311	-2.70308	-1.509		-0.148116	-0.36013	0.07799		-0.101266	-0.305922	0.0817383
Sooty grouse	SOGR	Dendragapus fuliginosus	No	2		0.731461	0.0344322	0.920287		0.0099272	0.00228273	0.0162585		0.981947	-3.33372	5.3705		0.279397	-0.79434	1.42308		0.983619	-0.57971	2.97403		0.583497	-1.21205	2.94828		-0.16092	-1.472	1.10205		0.191159	-0.781985	1.27317		-4.58253	-6.0801	-2.94295		-0.0193587	-0.3055	0.27691		-0.0737059	-0.326305	0.167008
Song sparrow	SOSP	Melospiza melodia	No	46		0.890611	0.429606	0.956039		0.17487	0.111449	0.204078		2.17188	-0.28346	5.15615		-0.165604	-0.742328	0.408212		1.54582	0.46529	3.0322		1.46154	0.291985	3.04707		-0.0322619	-0.709052	0.90381		0.466913	-0.222768	1.35007		-1.53935	-2.07603	-0.940792		-0.105519	-0.27831	0.0533428		-0.130884	-0.3014	0.0229775
Spotted towhee	SPTO	Pipilo maculatus	No	171		0.967121	0.820222	0.986102		0.510141	0.432924	0.536336		3.51242	1.51785	6.11322		-0.000266961	-0.285228	0.303715		1.46464	0.450635	2.71508		0.550957	-0.1023	1.4822		-0.444124	-0.92573	0.068441		0.207186	-0.060192	0.632868		0.0406778	-0.26993	0.366102		-0.102983	-0.206902	0.0110092		-0.0554011	-0.158305	0.0533708
Steller’s jay	STJA	Cyanocitta stelleri	No	14		0.915599	0.21939	0.97814		0.0394679	0.0176173	0.0539749		2.46013	-1.26923	6.7182		-0.154574	-1.0183	0.755648		0.897614	-0.15532	2.19415		0.0387522	-1.23405	1.92213		-0.270628	-1.52503	0.894452		0.257366	-0.83086	1.345		-3.13779	-4.0211	-1.87095		0.148279	-0.0928975	0.364107		-0.0735846	-0.2952	0.146817
Townsend’s solitaire	TOSO	Myadestes townsendi	No	2		0.835415	0.125986	0.948105		0.00938233	0.00213687	0.0147777		1.70641	-1.93693	5.60208		0.0461485	-0.957773	1.08207		1.00497	-1.2361	3.27922		0.643928	-1.20332	3.08548		-0.173966	-1.47205	1.19505		0.270071	-0.78218	1.363		-4.66841	-6.14628	-3.25695		-0.102659	-0.42784	0.191128		-0.0892489	-0.341205	0.146605
Tree swallow	TRES	Tachycineta bicolor	No	9		0.839566	0.117944	0.953955		0.0321551	0.0132938	0.0446169		1.70358	-2.01205	5.89895		-0.595526	-1.68118	0.319358		0.244736	-1.19007	1.8521		0.115804	-1.8491	2.4234		0.16494	-0.913502	1.41203		0.184291	-0.821503	1.28727		-3.35992	-4.30708	-2.11497		-0.221386	-0.529173	0.0531573		-0.136055	-0.40611	0.0979225
Violet-green swallow	VGSW	Tachycineta thalassina	No	11		0.233438	0.0166755	0.672827		0.0755433	0.0193595	0.152872		-0.723964	-4.077	4.4342		0.247387	-0.714512	1.58415		-0.491302	-1.90715	1.12967		-0.816696	-2.64308	1.042		-0.306525	-1.3272	0.657452		0.256452	-0.34087	1.03605		-2.37398	-3.92503	-0.218823		-0.226766	-0.59364	0.110512		-0.164109	-0.475517	0.0839253
White-crowned sparrow	WCSP	Zonotrichia leucophrys	No	182		0.879584	0.727464	0.924561		0.650298	0.52041	0.684024		2.16959	0.981792	4.87724		0.013578	-0.281633	0.365677		-0.746369	-1.37102	0.976513		-0.387543	-0.873502	0.8275		0.0639878	-0.443408	0.728725		-0.313785	-0.614457	0.321723		0.607914	0.081686	1.03503		-0.0146888	-0.385317	0.191002		-0.149048	-0.35692	0.0216605
Western bluebird	WEBL	Sialia mexicana	No	3		0.904305	0.109179	0.976113		0.0110742	0.00317886	0.0172974		2.29077	-2.09915	6.804		0.0483328	-0.894935	0.982543		0.101324	-1.912	2.05803		0.0177785	-2.20518	2.117		-0.322015	-1.80105	1.036		0.0938114	-0.967403	1.15807		-4.46887	-5.74805	-3.0859		-0.144987	-0.45984	0.136305		-0.130883	-0.404427	0.111213
Western wood pewee	WEWP	Contopus sordidulus	No	3		0.79249	0.0691851	0.943588		0.0122731	0.00315683	0.0191522		1.41559	-2.59928	6.08638		-0.0428061	-1.29107	1.20305		0.753163	-1.2621	2.889		0.47186	-1.36013	2.7643		0.175358	-1.03818	1.61003		0.58799	-0.24581	1.6874		-4.39088	-5.75502	-3.02773		-0.157089	-0.480413	0.128842		-0.0783347	-0.325625	0.161312
Willow flycatcher	WIFL	Empidonax traillii	No	170		0.967359	0.835727	0.984647		0.558913	0.485913	0.586915		3.47399	1.62677	5.823		0.202228	-0.0689518	0.510415		1.65036	0.621245	2.83608		0.423576	-0.22153	1.34413		-0.0129848	-0.454935	0.69907		0.333829	0.0337233	0.83775		0.242	-0.056361	0.572405		-0.147782	-0.253702	-0.0415398		-0.164762	-0.282703	-0.0588192
Winter wren	WIWR	Troglodytes hiemalis	No	10		0.811533	0.140732	0.946761		0.03315	0.0130865	0.0465749		1.59631	-1.80923	5.93375		0.0385976	-0.782125	0.931603		0.489844	-0.946703	2.3731		1.27854	-0.271122	3.5131		-0.551935	-2.00603	0.754938		0.299997	-0.467415	1.28903		-3.33973	-4.323	-2.21695		-0.0151702	-0.260713	0.23792		-0.000649257	-0.203118	0.199307
Audubon’s warbler	AUWA	Dendroica coronata auduboni	Yes	2		0.706791	0.0285232	0.918807		0.00917096	0.00195575	0.0151275		0.940242	-3.5281	5.87622		0.0196183	-1.1352	1.18		1.10155	-0.854513	3.30505		0.57607	-0.694485	2.53722		0.166391	-0.85451	1.46018		0.380223	-0.58852	1.5542		-4.68219	-6.23503	-3.07995		-0.0655809	-0.375518	0.230903		-0.03109	-0.265327	0.20315
Black-capped chickadee	BCCH	Poecile atricapillus	Yes	21		0.820906	0.193083	0.953336		0.0582772	0.0287757	0.0772009		1.76558	-1.4301	5.88415		0.0971412	-0.742213	1.00405		0.551461	-0.568215	2.167		1.00657	-0.447895	3.06908		0.388471	-0.501393	1.50012		0.431404	-0.528698	1.56032		-2.73888	-3.51903	-1.68795		0.110705	-0.10651	0.3276		-0.100538	-0.308445	0.080913
Bewick’s wren	BEWR	Thryomanes bewickii	Yes	22		0.928542	0.627899	0.969417		0.0815104	0.0435612	0.100675		2.69797	0.523215	5.68532		-0.372408	-1.23513	0.432605		1.62136	0.051726	3.26215		0.444597	-0.547612	1.93502		-0.122214	-0.982025	0.957353		0.671053	-0.2134	1.92615		-2.4258	-3.08905	-1.76		-0.123529	-0.350615	0.0917007		-0.10447	-0.29701	0.0740893
Black-headed grosbeak	BHGR	Pheucticus melanocephalus	Yes	89		0.955019	0.696056	0.984932		0.241404	0.177402	0.270808		3.24879	0.828588	6.6052		-0.129088	-0.808708	0.723187		0.635467	-0.16199	1.77915		0.89561	-0.413297	2.6321		0.0839084	-0.98853	1.30215		0.497122	-0.106018	1.36248		-1.13	-1.53405	-0.65609		0.0884687	-0.0317585	0.205412		-0.027299	-0.14971	0.104023
Black-throated Gray Warbler	BTYW	Setophaga nigrescens	Yes	16		0.348373	0.0719543	0.566369		0.110318	0.0390905	0.155251		-0.410317	-2.55705	3.04882		-0.565946	-1.36603	0.0715605		0.856393	-0.0584168	2.01728		0.462555	-0.699135	2.0951		-0.339601	-1.31702	0.81202		0.926423	0.218307	1.85725		-2.08358	-3.202	-0.915883		-0.0609546	-0.295718	0.17492		-0.112478	-0.349203	0.090726
Bullock’s oriole	BUOR	Icterus bullockii	Yes	2		0.621237	0.0154234	0.882622		0.00995673	0.00206605	0.0168361		0.494093	-4.15632	5.31305		-0.0806994	-1.30212	1.14007		1.26201	-0.4496	3.23707		0.0797562	-2.07825	2.28903		0.0403524	-1.05802	1.31127		0.280109	-0.749815	1.46532		-4.58544	-6.18005	-2.84795		0.00624158	-0.285913	0.28221		-0.116263	-0.398415	0.127445
Bushtit	BUSH	Psaltriparus minimus	Yes	7		0.487588	0.0145997	0.818542		0.0409929	0.0124439	0.0756656		-0.117679	-4.21205	4.43337		-0.516309	-1.5521	0.2571		1.13511	-0.128078	3.18617		-0.356445	-2.28247	1.81205		0.0598833	-0.844535	1.156		0.144149	-0.811837	1.19005		-2.95124	-4.374	-0.44252		-0.0699459	-0.355133	0.192312		-0.14153	-0.41351	0.10763
Chestnut-backed chickadee	CBCH	Poecile rufescens	Yes	8		0.867726	0.32483	0.954901		0.0303541	0.0114296	0.0420978		2.0308	-0.731662	5.69755		-0.0468125	-0.869513	0.726445		1.54328	-0.552872	3.62615		0.338941	-1.3841	2.55302		0.237397	-0.601503	1.35803		0.280067	-0.736942	1.5041		-3.46211	-4.46005	-2.47092		-0.0954754	-0.3782	0.160502		-0.0976585	-0.341902	0.128702
Common yellowthroat	COYE	Geothlypis trichas	Yes	36		0.398672	0.0727597	0.679402		0.195683	0.0884991	0.269551		-0.223751	-2.54505	3.10637		-0.653103	-1.539	-0.0889705		1.25551	0.024317	2.88008		-0.695358	-2.12602	0.51849		0.37262	-0.400813	1.25103		0.455229	-0.11799	1.38712		-1.36358	-2.3321	-0.206485		-0.176831	-0.409415	0.059097		-0.17257	-0.447717	0.0659083
Golden-crowned kinglet	GCKI	Regulus satrapa	Yes	5		0.816153	0.152381	0.940825		0.0193789	0.00618131	0.0289235		1.63346	-1.71605	5.5081		0.105452	-0.798168	0.992298		1.29707	-0.379717	3.16115		0.782741	-1.00635	3.07938		-0.15123	-1.41502	1.18502		0.33666	-0.624865	1.49032		-3.91642	-5.08003	-2.70578		-0.018388	-0.28286	0.264327		-0.134551	-0.396035	0.0832715
Hermit warbler	HEWA	Setophaga occidentalis	Yes	6		0.53101	0.0362707	0.827641		0.0288044	0.00852556	0.0451851		0.255648	-3.2798	4.51213		-0.146334	-1.2631	0.8394		1.66902	0.294115	3.4651		0.155809	-1.23735	2.0172		-0.203832	-1.38607	0.99543		0.633711	-0.0244912	1.67003		-3.48271	-4.75612	-2.10798		-0.0171549	-0.286535	0.245517		-0.115425	-0.361303	0.104423
Hutton’s vireo	HUVI	Vireo huttoni	Yes	6		0.882207	0.195679	0.966544		0.0207956	0.00765243	0.0300393		2.13909	-1.41352	6.38605		-0.338166	-1.21903	0.617703		0.764849	-0.706585	2.49618		0.462634	-1.06513	2.5703		-0.3039	-1.5461	0.974128		0.21536	-0.763105	1.35518		-3.82483	-4.86505	-2.63897		-0.0605128	-0.339653	0.190905		-0.0764761	-0.310418	0.14652
MacGillivray's warbler	MGWA	Geothlypis tolmiei	Yes	141		0.987169	0.907671	0.994634		0.374092	0.309125	0.401012		4.46071	2.28552	7.3162		-0.129279	-0.740945	0.405618		1.38617	-0.304712	2.94405		0.353738	-0.369453	1.67905		-0.411921	-1.194	0.586545		0.171553	-0.261725	0.75793		-0.509163	-0.804212	-0.182		-0.0484592	-0.170907	0.0795938		-0.0117466	-0.117502	0.0949775
Orange-crowned warbler	OCWA	Oreothlypis celata	Yes	197		0.971722	0.832001	0.990425		0.49456	0.41841	0.522605		3.79759	1.59987	7.36517		0.269631	-0.220115	0.829005		0.551654	-0.125935	1.64305		0.627739	-0.298308	2.2253		0.384984	-0.27817	1.25005		0.369647	-0.0620197	1.09803		-0.0145227	-0.329305	0.349435		0.0272907	-0.070763	0.120605		0.00327512	-0.0910305	0.1017
Ruby-crowned kinglet	RCKI	Regulus calendula	Yes	3		0.752315	0.0611041	0.925721		0.0140083	0.00367297	0.0224886		1.15616	-2.73212	5.29825		-0.326506	-1.40203	0.599307		1.16088	-0.42636	3.01622		-0.113045	-2.04405	2.01035		0.129685	-0.97411	1.441		0.423116	-0.581828	1.74117		-4.22683	-5.60307	-2.757		-0.0445489	-0.330103	0.237602		-0.141274	-0.436405	0.103502
Swainson’s thrush	SWTH	Catharus ustulatus	Yes	185		0.950851	0.809671	0.977708		0.507717	0.417919	0.542019		3.147	1.44787	6.10005		0.206614	-0.221867	0.710237		1.13099	0.35659	2.39932		0.588488	-0.120908	1.7951		0.620875	-0.0914885	1.51		0.308174	-0.127303	1.06913		0.038671	-0.331323	0.439655		0.128408	0.011814	0.245105		-0.0297661	-0.132502	0.0778908
Townsend’s warbler	TOWA	Setophaga townsendi	Yes	3		0.671152	0.0289643	0.916484		0.0143932	0.00343919	0.0237532		0.863592	-3.5123	5.81722		-0.434489	-1.537	0.53894		0.778468	-1.22525	3.04502		0.0572738	-1.8111	2.0981		-0.314162	-1.65207	0.99711		0.359163	-0.47789	1.37005		-4.18519	-5.66908	-2.37663		-0.0234037	-0.309223	0.27032		-0.111085	-0.37243	0.124637
Warbling vireo	WAVI	Vireo gilvus	Yes	28		0.647028	0.206349	0.857661		0.148806	0.0687533	0.209325		0.854543	-1.34708	4.2745		0.165973	-0.415608	1.02703		0.866773	-0.093494	2.37602		0.433429	-0.680477	2.28005		-0.833368	-1.96205	0.181617		0.581015	-0.0967455	1.41315		-1.69718	-2.606	-0.532658		-0.0798164	-0.278842	0.125202		-0.0863917	-0.294625	0.129332
Western tanager	WETA	Piranga ludoviciana	Yes	24		0.95627	0.623651	0.985621		0.0727631	0.0450881	0.085724		3.27255	0.505075	6.8924		-0.596963	-1.64817	0.495028		0.214989	-0.59365	1.437		-0.238717	-1.68905	1.93708		-0.126874	-1.11005	0.946025		0.415384	-0.408605	1.36803		-2.53756	-3.053	-1.96073		-0.041169	-0.221612	0.131703		-0.0664972	-0.283718	0.152905
Wilson’s warbler	WIWA	Cardellina pusilla	Yes	73		0.851321	0.467883	0.953702		0.179904	0.111737	0.218787		2.11258	-0.128645	6.26433		0.193659	-0.42485	0.727655		0.638874	-0.220708	1.80307		0.794024	-0.236233	2.40108		0.0454961	-0.693355	0.980598		0.387255	-0.242618	1.30513		-1.4997	-2.07313	-0.832318		0.0985567	-0.051008	0.244635		0.0946275	-0.039328	0.236815
Wrentit	WREN	Chamaea fasciata	Yes	12		0.36713	0.019681	0.736479		0.0572702	0.0182526	0.100675		-0.362872	-3.90822	4.1254		-0.591335	-1.6101	0.296667		0.902754	-0.41759	2.8081		0.807184	-0.224002	2.63203		-0.0871172	-0.923775	0.84659		0.412875	-0.508025	1.656		-2.66145	-3.98502	-0.672772		-0.0863484	-0.367225	0.205233		-0.0798776	-0.312815	0.123902
Yellow-breasted chat	YBCH	Icteria virens	Yes	3		0.824986	0.107994	0.948632		0.0129772	0.00324578	0.0196083		1.60039	-2.1114	5.96903		-0.384347	-1.52402	0.657725		0.951944	-1.12015	3.23818		0.0811239	-1.80315	2.238		0.182752	-0.964875	1.60137		0.310243	-0.605265	1.40508		-4.34193	-5.72715	-2.97998		-0.128668	-0.446508	0.156512		-0.130446	-0.40844	0.103703
Yellow-rumped warbler	YWAR	Setophaga coronata	Yes	7		0.869325	0.244327	0.959447		0.024245	0.00933112	0.034423		2.03341	-1.1291	5.97705		-0.0894344	-1.26405	1.12702		1.24984	-0.708172	3.25948		0.566594	-0.69364	2.2821		0.158093	-0.850645	1.31803		0.445255	-0.287782	1.5491		-3.6757	-4.66502	-2.68598		-0.0407224	-0.300708	0.219672		-0.0939976	-0.322532	0.11431
[truncated: 6 more columns]
